# Supplementary material for: Analyzing reciprocity dynamics in supply chains of public goods: a stochastic evolutionary game approach
Source: PeerJ Comput Sci. 2024 Jun 26;10:e2118. doi: 10.7717/peerj-cs.2118 (PMC11232609; doi:10.7717/peerj-cs.2118)
Supplement: Supplemental Information 2 [file peerj-cs-10-2118-s002.xlsx]

## Sheet: supply_chain_data
Product type	SKU	Price	Availability	Number of products sold	Revenue generated	Customer demographics	Stock levels	Lead times	Order quantities	Shipping times	Shipping carriers	Shipping costs	Supplier name	Location	Lead time	Production volumes	Manufacturing lead time	Manufacturing costs	Inspection results	Defect rates	Transportation modes	Routes	Costs
haircare	SKU0	69.808	55	802	8662	Non-binary	58	7	96	4	Carrier B	2.95657	Supplier 3	Mumbai	29	215	29	46.2799	Pending	0.22641	Road	Route B	187.752
skincare	SKU1	14.8435	95	736	7460.9	Female	53	30	37	2	Carrier A	9.71657	Supplier 3	Mumbai	23	517	30	33.6168	Pending	4.85407	Road	Route B	503.066
haircare	SKU2	11.3197	34	8	9577.75	Unknown	1	10	88	2	Carrier B	8.05448	Supplier 1	Mumbai	12	971	27	30.688	Pending	4.58059	Air	Route C	141.92
skincare	SKU3	61.1633	68	83	7766.84	Non-binary	23	13	59	6	Carrier C	1.72957	Supplier 5	Kolkata	24	937	18	35.6247	Fail	4.74665	Rail	Route A	254.776
skincare	SKU4	4.8055	26	871	2686.51	Non-binary	5	3	56	8	Carrier A	3.89055	Supplier 1	Delhi	5	414	3	92.0652	Fail	3.14558	Air	Route A	923.441
haircare	SKU5	1.69998	87	147	2828.35	Non-binary	90	27	66	3	Carrier B	4.4441	Supplier 4	Bangalore	10	104	17	56.7665	Fail	2.77919	Road	Route A	235.461
skincare	SKU6	4.07833	48	65	7823.48	Male	11	15	58	8	Carrier C	3.88076	Supplier 3	Kolkata	14	314	24	1.08507	Pending	1.00091	Sea	Route A	134.369
cosmetics	SKU7	42.9584	59	426	8496.1	Female	93	17	11	1	Carrier B	2.34834	Supplier 4	Bangalore	22	564	1	99.4661	Fail	0.398177	Road	Route C	802.056
cosmetics	SKU8	68.7176	78	150	7517.36	Female	5	10	15	7	Carrier C	3.40473	Supplier 4	Mumbai	13	769	8	11.423	Pending	2.70986	Sea	Route B	505.557
skincare	SKU9	64.0157	35	980	4971.15	Unknown	14	27	83	1	Carrier A	7.16665	Supplier 2	Chennai	29	963	23	47.9576	Pending	3.84461	Rail	Route B	995.929
skincare	SKU10	15.7078	11	996	2330.97	Non-binary	51	13	80	2	Carrier C	8.67321	Supplier 5	Kolkata	18	830	5	96.5274	Pass	1.72731	Road	Route B	806.103
skincare	SKU11	90.6355	95	960	6099.94	Female	46	23	60	1	Carrier A	4.52394	Supplier 2	Kolkata	28	362	11	27.5924	Pending	0.0211698	Air	Route A	126.723
haircare	SKU12	71.2134	41	336	2873.74	Unknown	100	30	85	4	Carrier A	1.32527	Supplier 4	Kolkata	3	563	3	32.3213	Fail	2.16125	Road	Route B	402.969
skincare	SKU13	16.1604	5	249	4052.74	Male	80	8	48	9	Carrier A	9.53728	Supplier 5	Bangalore	23	173	10	97.8291	Pending	1.63107	Road	Route B	547.241
skincare	SKU14	99.1713	26	562	8653.57	Non-binary	54	29	78	5	Carrier B	2.03977	Supplier 1	Kolkata	25	558	14	5.79144	Pending	0.100683	Air	Route B	929.235
skincare	SKU15	36.9892	94	469	5442.09	Non-binary	9	8	69	7	Carrier B	2.42204	Supplier 1	Bangalore	14	580	7	97.1213	Pass	2.26441	Sea	Route B	127.862
skincare	SKU16	7.54717	74	280	6453.8	Female	2	5	78	1	Carrier B	4.19132	Supplier 1	Bangalore	3	399	21	77.1063	Pass	1.01256	Air	Route A	865.526
cosmetics	SKU17	81.4625	82	126	2629.4	Female	45	17	85	9	Carrier C	3.58542	Supplier 1	Chennai	7	453	16	47.6797	Fail	0.102021	Air	Route C	670.934
haircare	SKU18	36.4436	23	620	9364.67	Unknown	10	10	46	8	Carrier C	4.33922	Supplier 2	Kolkata	18	374	17	27.108	Pending	2.23194	Sea	Route A	593.48
skincare	SKU19	51.1239	100	187	2553.5	Unknown	48	11	94	3	Carrier A	4.74264	Supplier 4	Chennai	20	694	16	82.3733	Fail	3.64645	Road	Route C	477.308
skincare	SKU20	96.3411	22	320	8128.03	Unknown	27	12	68	6	Carrier A	8.87833	Supplier 1	Chennai	29	309	6	65.6863	Pass	4.23142	Air	Route B	493.871
cosmetics	SKU21	84.8939	60	601	7087.05	Unknown	69	25	7	6	Carrier B	6.03788	Supplier 5	Chennai	19	791	4	61.7357	Pending	0.0186076	Air	Route C	523.361
haircare	SKU22	27.6798	55	884	2390.81	Unknown	71	1	63	10	Carrier A	9.56765	Supplier 4	Kolkata	22	780	28	50.1208	Fail	2.59128	Rail	Route C	205.572
cosmetics	SKU23	4.32434	30	391	8858.37	Unknown	84	5	29	7	Carrier A	2.92486	Supplier 5	Kolkata	11	568	29	98.61	Pending	1.34229	Rail	Route A	196.329
haircare	SKU24	4.15631	32	209	9049.08	Male	4	26	2	8	Carrier C	9.74129	Supplier 2	Bangalore	28	447	3	40.3824	Pending	3.69131	Air	Route A	758.725
haircare	SKU25	39.6293	73	142	2174.78	Male	82	11	52	3	Carrier C	2.23107	Supplier 4	Kolkata	19	934	23	78.2804	Pending	3.79723	Road	Route B	458.536
haircare	SKU26	97.4469	9	353	3716.49	Male	59	16	48	4	Carrier B	6.50755	Supplier 2	Bangalore	26	171	4	15.9722	Pass	2.11932	Rail	Route A	617.867
cosmetics	SKU27	92.5574	42	352	2686.46	Unknown	47	9	62	8	Carrier C	7.40675	Supplier 5	Mumbai	25	291	4	10.5282	Fail	2.86467	Sea	Route B	762.459
cosmetics	SKU28	2.39727	12	394	6117.32	Female	48	15	24	4	Carrier B	9.89814	Supplier 1	Mumbai	13	171	7	59.4294	Fail	0.815757	Air	Route A	123.437
cosmetics	SKU29	63.4476	3	253	8318.9	Female	45	5	67	7	Carrier B	8.10097	Supplier 1	Kolkata	16	329	7	39.2929	Pass	3.8781	Road	Route B	764.935
haircare	SKU30	8.02286	10	327	2766.34	Male	60	26	35	7	Carrier B	8.95453	Supplier 4	Kolkata	27	806	30	51.6349	Pending	0.965395	Road	Route C	880.081
skincare	SKU31	50.8474	28	168	9655.14	Male	6	17	44	4	Carrier B	2.67966	Supplier 3	Chennai	24	461	8	60.2511	Pending	2.989	Rail	Route C	609.379
skincare	SKU32	79.2099	43	781	9571.55	Unknown	89	13	64	4	Carrier C	6.5991	Supplier 3	Kolkata	30	737	7	29.6925	Pass	1.94604	Road	Route A	761.174
cosmetics	SKU33	64.7954	63	616	5150	Non-binary	4	17	95	9	Carrier C	4.85827	Supplier 5	Chennai	1	251	23	23.8534	Fail	3.54105	Sea	Route A	371.255
skincare	SKU34	37.4676	96	602	9061.71	Unknown	1	26	21	7	Carrier A	1.01949	Supplier 1	Chennai	4	452	10	10.7543	Pass	0.646605	Road	Route B	510.358
cosmetics	SKU35	84.9578	11	449	6541.33	Female	42	27	85	8	Carrier C	5.28819	Supplier 1	Delhi	3	367	2	58.0048	Pass	0.541154	Sea	Route C	553.42
skincare	SKU36	9.813	34	963	7573.4	Female	18	23	28	3	Carrier B	2.10795	Supplier 2	Delhi	26	671	19	45.5314	Fail	3.80553	Air	Route C	403.809
skincare	SKU37	23.3998	5	963	2438.34	Female	25	8	21	9	Carrier A	1.53266	Supplier 3	Kolkata	24	867	15	34.3433	Pending	2.61029	Sea	Route A	183.933
cosmetics	SKU38	52.0759	75	705	9692.32	Non-binary	69	1	88	5	Carrier B	9.23593	Supplier 5	Mumbai	10	841	12	5.93069	Pending	0.613327	Air	Route B	339.673
skincare	SKU39	19.1275	26	176	1912.47	Female	78	29	34	3	Carrier A	5.5625	Supplier 2	Kolkata	30	791	6	9.00581	Fail	1.45197	Air	Route B	653.673
skincare	SKU40	80.5414	97	933	5724.96	Female	90	20	39	8	Carrier C	7.2296	Supplier 1	Kolkata	18	793	1	88.1794	Pending	4.21327	Road	Route A	529.809
skincare	SKU41	99.1133	35	556	5521.21	Female	64	19	38	8	Carrier B	5.77326	Supplier 4	Chennai	18	892	7	95.3321	Fail	0.0453023	Sea	Route A	275.524
skincare	SKU42	46.5292	98	155	1839.61	Female	22	27	57	4	Carrier C	7.52625	Supplier 5	Bangalore	26	179	7	96.4228	Fail	4.93926	Road	Route A	635.657
haircare	SKU43	11.7433	6	598	5737.43	Unknown	36	29	85	9	Carrier B	3.69402	Supplier 5	Mumbai	1	206	23	26.2774	Pending	0.372305	Air	Route A	716.044
cosmetics	SKU44	51.3558	34	919	7152.29	Female	13	19	72	6	Carrier C	7.57745	Supplier 2	Delhi	7	834	18	22.5541	Fail	2.96263	Rail	Route A	610.453
haircare	SKU45	33.7841	1	24	5267.96	Male	93	7	52	6	Carrier B	5.21516	Supplier 2	Chennai	25	794	25	66.3125	Pass	3.2196	Rail	Route A	495.306
haircare	SKU46	27.0822	75	859	2556.77	Non-binary	92	29	6	8	Carrier B	4.07096	Supplier 3	Chennai	18	870	23	77.3224	Pending	3.64861	Road	Route B	380.436
skincare	SKU47	95.7121	93	910	7089.47	Male	4	15	51	9	Carrier B	8.97875	Supplier 1	Kolkata	10	964	20	19.713	Pending	0.380574	Rail	Route A	581.602
haircare	SKU48	76.0355	28	29	7397.07	Non-binary	30	16	9	3	Carrier C	7.09583	Supplier 2	Mumbai	9	109	18	23.1264	Fail	1.69811	Rail	Route B	768.652
cosmetics	SKU49	78.8979	19	99	8001.61	Unknown	97	24	9	6	Carrier C	2.50562	Supplier 5	Delhi	28	177	28	14.1478	Pass	2.82581	Rail	Route A	336.89
cosmetics	SKU50	14.2035	91	633	5910.89	Female	31	23	82	10	Carrier A	6.24786	Supplier 2	Delhi	20	306	21	45.1788	Fail	4.7548	Rail	Route B	496.249
haircare	SKU51	26.7008	61	154	9866.47	Male	100	4	52	1	Carrier A	4.783	Supplier 5	Bangalore	18	673	28	14.1903	Pending	1.77295	Road	Route A	694.982
skincare	SKU52	98.0318	1	820	9435.76	Male	64	11	11	1	Carrier B	8.63105	Supplier 1	Mumbai	10	727	27	9.16685	Pending	2.12247	Air	Route C	602.898
skincare	SKU53	30.3415	93	242	8232.33	Male	96	25	54	3	Carrier B	1.01349	Supplier 1	Delhi	1	631	17	83.3441	Pending	1.41035	Air	Route B	750.738
haircare	SKU54	31.1462	11	622	6088.02	Non-binary	33	22	61	3	Carrier B	4.3051	Supplier 1	Kolkata	26	497	29	30.186	Pass	2.47877	Road	Route B	814.07
haircare	SKU55	79.8551	16	701	2925.68	Male	97	11	11	5	Carrier A	5.01436	Supplier 2	Delhi	27	918	5	30.3235	Fail	4.54892	Sea	Route B	323.013
skincare	SKU56	20.9864	90	93	4767.02	Non-binary	25	23	83	5	Carrier C	1.77443	Supplier 1	Mumbai	24	826	28	12.8363	Pass	1.17376	Air	Route B	832.211
haircare	SKU57	49.2632	65	227	1605.87	Unknown	5	18	51	1	Carrier B	9.16056	Supplier 2	Delhi	21	588	25	67.7796	Pending	2.51117	Rail	Route A	482.191
skincare	SKU58	59.8416	81	896	2021.15	Non-binary	10	5	44	7	Carrier A	4.93844	Supplier 3	Delhi	18	396	7	65.0474	Fail	1.73037	Road	Route B	110.364
cosmetics	SKU59	63.8284	30	484	1061.62	Non-binary	100	16	26	7	Carrier B	7.29372	Supplier 1	Kolkata	11	176	4	1.90076	Fail	0.447194	Air	Route A	312.574
skincare	SKU60	17.028	16	380	8864.08	Female	41	27	72	8	Carrier C	4.38137	Supplier 4	Mumbai	29	929	24	87.2131	Fail	2.85309	Rail	Route A	430.169
haircare	SKU61	52.0287	23	117	6885.59	Unknown	32	23	36	7	Carrier C	9.03034	Supplier 4	Kolkata	14	480	12	78.7024	Fail	4.36747	Air	Route A	164.367
cosmetics	SKU62	72.7964	89	270	3899.75	Unknown	86	2	40	7	Carrier C	7.2917	Supplier 2	Mumbai	13	751	14	21.0486	Pass	1.874	Sea	Route C	320.847
skincare	SKU63	13.0174	55	246	4256.95	Non-binary	54	19	10	4	Carrier A	2.45793	Supplier 3	Bangalore	18	736	10	20.075	Pending	3.63284	Sea	Route A	687.286
skincare	SKU64	89.6341	11	134	8458.73	Female	73	27	75	6	Carrier C	4.58535	Supplier 1	Delhi	17	328	6	8.69304	Fail	0.159486	Air	Route C	771.225
skincare	SKU65	33.6977	72	457	8354.58	Male	57	24	54	8	Carrier C	6.58054	Supplier 5	Kolkata	16	358	21	1.59722	Fail	4.9111	Rail	Route C	555.859
skincare	SKU66	26.0349	52	704	8367.72	Female	13	17	19	8	Carrier A	2.21614	Supplier 5	Kolkata	24	867	28	42.0844	Fail	3.44806	Road	Route A	393.843
skincare	SKU67	87.7554	16	513	9473.8	Unknown	12	9	71	9	Carrier C	9.14781	Supplier 1	Mumbai	10	198	11	7.05788	Pass	0.131955	Sea	Route C	169.272
haircare	SKU68	37.9318	29	163	3550.22	Non-binary	0	8	58	8	Carrier B	1.19425	Supplier 2	Bangalore	2	375	18	97.1136	Fail	1.98347	Rail	Route A	299.706
skincare	SKU69	54.8655	62	511	1752.38	Non-binary	95	1	27	3	Carrier B	9.70529	Supplier 4	Kolkata	9	862	7	77.6278	Pending	1.36239	Air	Route A	207.663
haircare	SKU70	47.9145	90	32	7014.89	Female	10	12	22	4	Carrier B	6.31572	Supplier 1	Bangalore	22	775	16	11.4408	Pass	1.83058	Road	Route C	183.273
cosmetics	SKU71	6.38153	14	637	8180.34	Female	76	2	26	6	Carrier A	9.22819	Supplier 2	Bangalore	2	258	10	30.6617	Pending	2.07875	Road	Route A	405.167
cosmetics	SKU72	90.2044	88	478	2633.12	Non-binary	57	29	77	9	Carrier A	6.59961	Supplier 1	Bangalore	21	152	11	55.7605	Pending	3.21333	Rail	Route B	677.945
cosmetics	SKU73	83.851	41	375	7910.89	Male	17	25	66	5	Carrier B	1.51294	Supplier 4	Chennai	13	444	4	46.8702	Fail	4.62055	Road	Route A	866.473
haircare	SKU74	3.17001	64	904	5709.95	Female	41	6	1	5	Carrier A	5.23765	Supplier 4	Delhi	1	919	9	80.5809	Fail	0.396613	Rail	Route A	341.553
skincare	SKU75	92.9969	29	106	1889.07	Non-binary	16	20	56	10	Carrier C	2.4739	Supplier 1	Chennai	25	759	11	48.0648	Pass	2.03007	Air	Route C	873.13
haircare	SKU76	69.1088	23	241	5328.38	Male	38	1	22	10	Carrier A	7.05454	Supplier 2	Bangalore	25	985	24	64.3236	Pending	2.18004	Rail	Route A	997.413
haircare	SKU77	57.4497	14	359	2483.76	Unknown	96	28	57	4	Carrier B	6.78095	Supplier 1	Kolkata	26	334	5	42.9524	Pass	3.05514	Road	Route B	852.568
haircare	SKU78	6.30688	50	946	1292.46	Unknown	5	4	51	5	Carrier B	8.46705	Supplier 5	Mumbai	25	858	21	71.1265	Pending	4.09688	Sea	Route C	323.592
haircare	SKU79	57.057	56	198	7888.72	Non-binary	31	25	20	1	Carrier B	6.49633	Supplier 3	Bangalore	5	228	12	57.8709	Pending	0.165872	Air	Route C	351.504
skincare	SKU80	91.1283	75	872	8651.67	Unknown	39	14	41	2	Carrier C	2.83318	Supplier 3	Chennai	8	202	5	76.9612	Fail	2.84966	Sea	Route B	787.78
haircare	SKU81	72.8192	9	774	4384.41	Unknown	48	6	8	5	Carrier B	4.06628	Supplier 3	Delhi	28	698	1	19.7896	Pending	2.54755	Rail	Route B	276.778
skincare	SKU82	17.0349	13	336	2943.38	Unknown	42	19	72	1	Carrier A	4.70818	Supplier 2	Mumbai	6	955	26	4.46528	Pending	4.13788	Road	Route C	589.979
haircare	SKU83	68.9112	82	663	2411.75	Unknown	65	24	7	8	Carrier B	4.94984	Supplier 1	Bangalore	20	443	5	97.7306	Fail	0.773006	Road	Route A	682.971
haircare	SKU84	89.1044	99	618	2048.29	Unknown	73	26	80	10	Carrier A	8.38162	Supplier 5	Chennai	24	589	22	33.8086	Pass	4.84346	Air	Route B	465.457
cosmetics	SKU85	76.963	83	25	8684.61	Female	15	18	66	2	Carrier C	8.24917	Supplier 5	Chennai	4	211	2	69.9293	Fail	1.37443	Road	Route B	842.687
skincare	SKU86	19.9982	18	223	1229.59	Unknown	32	14	22	6	Carrier B	1.45431	Supplier 1	Mumbai	4	569	18	74.609	Pass	2.05151	Rail	Route A	264.255
haircare	SKU87	80.414	24	79	5133.85	Male	5	7	55	10	Carrier A	6.5758	Supplier 3	Chennai	27	523	17	28.697	Fail	3.69374	Sea	Route B	879.359
cosmetics	SKU88	75.2704	58	737	9444.74	Male	60	18	85	7	Carrier A	3.80125	Supplier 2	Mumbai	21	953	11	68.1849	Pending	0.722204	Sea	Route A	103.916
cosmetics	SKU89	97.7601	10	134	5924.68	Unknown	90	1	27	8	Carrier B	9.92982	Supplier 1	Kolkata	23	370	11	46.6039	Pending	1.90767	Rail	Route B	517.5
skincare	SKU90	13.8819	56	320	9592.63	Non-binary	66	18	96	7	Carrier B	7.67443	Supplier 3	Bangalore	8	585	8	85.676	Pass	1.21938	Rail	Route B	990.078
cosmetics	SKU91	62.112	90	916	1935.21	Male	98	22	85	7	Carrier B	7.47151	Supplier 4	Delhi	5	207	28	39.7729	Pending	0.626002	Rail	Route B	996.778
cosmetics	SKU92	47.7142	44	276	2100.13	Male	90	25	10	8	Carrier B	4.4695	Supplier 2	Mumbai	4	671	29	62.6127	Pass	0.333432	Rail	Route B	230.093
haircare	SKU93	69.2908	88	114	4531.4	Unknown	63	17	66	1	Carrier C	7.00643	Supplier 4	Chennai	21	824	20	35.6337	Fail	4.16578	Air	Route A	823.524
cosmetics	SKU94	3.03769	97	987	7888.36	Unknown	77	26	72	9	Carrier B	6.94295	Supplier 2	Delhi	12	908	14	60.3874	Pass	1.46361	Rail	Route B	846.665
haircare	SKU95	77.9039	65	672	7386.36	Unknown	15	14	26	9	Carrier B	8.63034	Supplier 4	Mumbai	18	450	26	58.8907	Pending	1.21088	Air	Route A	778.864
cosmetics	SKU96	24.4231	29	324	7698.42	Non-binary	67	2	32	3	Carrier C	5.35288	Supplier 3	Mumbai	28	648	28	17.8038	Pending	3.87205	Road	Route A	188.742
haircare	SKU97	3.52611	56	62	4370.92	Male	46	19	4	9	Carrier A	7.90485	Supplier 4	Mumbai	10	535	13	65.7652	Fail	3.37624	Road	Route A	540.132
skincare	SKU98	19.7546	43	913	8525.95	Female	53	1	27	7	Carrier B	1.4098	Supplier 5	Chennai	28	581	9	5.60469	Pending	2.90812	Rail	Route A	882.199
haircare	SKU99	68.5178	17	627	9185.19	Unknown	55	8	59	6	Carrier B	1.31102	Supplier 2	Chennai	29	921	2	38.0729	Fail	0.346027	Rail	Route B	210.743

## Sheet: Pivot Table for Report
Sum of Revenue generated	Column Labels
Product Price	cosmetics	haircare	skincare	Grand Total
1.69998		2828.35		2828.35
2.39727	6117.32			6117.32
3.03769	7888.36			7888.36
3.17001		5709.95		5709.95
3.52611		4370.92		4370.92
4.07833			7823.48	7823.48
4.15631		9049.08		9049.08
4.32434	8858.37			8858.37
4.8055			2686.51	2686.51
6.30688		1292.46		1292.46
6.38153	8180.34			8180.34
7.54717			6453.8	6453.8
8.02286		2766.34		2766.34
9.813			7573.4	7573.4
11.3197		9577.75		9577.75
11.7433		5737.43		5737.43
13.0174			4256.95	4256.95
13.8819			9592.63	9592.63
14.2035	5910.89			5910.89
14.8435			7460.9	7460.9
15.7078			2330.97	2330.97
16.1604			4052.74	4052.74
17.028			8864.08	8864.08
17.0349			2943.38	2943.38
19.1275			1912.47	1912.47
19.7546			8525.95	8525.95
19.9982			1229.59	1229.59
20.9864			4767.02	4767.02
23.3998			2438.34	2438.34
24.4231	7698.42			7698.42
26.0349			8367.72	8367.72
26.7008		9866.47		9866.47
27.0822		2556.77		2556.77
27.6798		2390.81		2390.81
30.3415			8232.33	8232.33
31.1462		6088.02		6088.02
33.6977			8354.58	8354.58
33.7841		5267.96		5267.96
36.4436		9364.67		9364.67
36.9892			5442.09	5442.09
37.4676			9061.71	9061.71
37.9318		3550.22		3550.22
39.6293		2174.78		2174.78
42.9584	8496.1			8496.1
46.5292			1839.61	1839.61
47.7142	2100.13			2100.13
47.9145		7014.89		7014.89
49.2632		1605.87		1605.87
50.8474			9655.14	9655.14
51.1239			2553.5	2553.5
51.3558	7152.29			7152.29
52.0287		6885.59		6885.59
52.0759	9692.32			9692.32
54.8655			1752.38	1752.38
57.057		7888.72		7888.72
57.4497		2483.76		2483.76
59.8416			2021.15	2021.15
61.1633			7766.84	7766.84
62.112	1935.21			1935.21
63.4476	8318.9			8318.9
63.8284	1061.62			1061.62
64.0157			4971.15	4971.15
64.7954	5150			5150
68.5178		9185.19		9185.19
68.7176	7517.36			7517.36
68.9112		2411.75		2411.75
69.1088		5328.38		5328.38
69.2908		4531.4		4531.4
69.808		8662		8662
71.2134		2873.74		2873.74
72.7964	3899.75			3899.75
72.8192		4384.41		4384.41
75.2704	9444.74			9444.74
76.0355		7397.07		7397.07
76.963	8684.61			8684.61
77.9039		7386.36		7386.36
78.8979	8001.61			8001.61
79.2099			9571.55	9571.55
79.8551		2925.68		2925.68
80.414		5133.85		5133.85
80.5414			5724.96	5724.96
81.4625	2629.4			2629.4
83.851	7910.89			7910.89
84.8939	7087.05			7087.05
84.9578	6541.33			6541.33
87.7554			9473.8	9473.8
89.1044		2048.29		2048.29
89.6341			8458.73	8458.73
90.2044	2633.12			2633.12
90.6355			6099.94	6099.94
91.1283			8651.67	8651.67
92.5574	2686.46			2686.46
92.9969			1889.07	1889.07
95.7121			7089.47	7089.47
96.3411			8128.03	8128.03
97.4469		3716.49		3716.49
97.7601	5924.68			5924.68
98.0318			9435.76	9435.76
99.1133			5521.21	5521.21
99.1713			8653.57	8653.57
Grand Total	161521	174455	241628	577605
Product Price	Sum of Number of products sold
cosmetics	0.255038
haircare	0.295256
skincare	0.449706
Grand Total	1
Product Price	Sum of Revenue generated
Carrier A	142630
Carrier B	250095
Carrier C	184880
Grand Total	577605
Product type	Average of Lead times	Average of Manufacturing costs
cosmetics	15.3846	43.0527
haircare	15.5294	48.458
skincare	16.7	48.9932
Grand Total	15.96	47.2667
Product Price	Sum of Revenue generated
SKU0	8662
SKU1	7460.9
SKU10	2330.97
SKU11	6099.94
SKU12	2873.74
SKU13	4052.74
SKU14	8653.57
SKU15	5442.09
SKU16	6453.8
SKU17	2629.4
SKU18	9364.67
SKU19	2553.5
SKU2	9577.75
SKU20	8128.03
SKU21	7087.05
SKU22	2390.81
SKU23	8858.37
SKU24	9049.08
SKU25	2174.78
SKU26	3716.49
SKU27	2686.46
SKU28	6117.32
SKU29	8318.9
SKU3	7766.84
SKU30	2766.34
SKU31	9655.14
SKU32	9571.55
SKU33	5150
SKU34	9061.71
SKU35	6541.33
SKU36	7573.4
SKU37	2438.34
SKU38	9692.32
SKU39	1912.47
SKU4	2686.51
SKU40	5724.96
SKU41	5521.21
SKU42	1839.61
SKU43	5737.43
SKU44	7152.29
SKU45	5267.96
SKU46	2556.77
SKU47	7089.47
SKU48	7397.07
SKU49	8001.61
SKU5	2828.35
SKU50	5910.89
SKU51	9866.47
SKU52	9435.76
SKU53	8232.33
SKU54	6088.02
SKU55	2925.68
SKU56	4767.02
SKU57	1605.87
SKU58	2021.15
SKU59	1061.62
SKU6	7823.48
SKU60	8864.08
SKU61	6885.59
SKU62	3899.75
SKU63	4256.95
SKU64	8458.73
SKU65	8354.58
SKU66	8367.72
SKU67	9473.8
SKU68	3550.22
SKU69	1752.38
SKU7	8496.1
SKU70	7014.89
SKU71	8180.34
SKU72	2633.12
SKU73	7910.89
SKU74	5709.95
SKU75	1889.07
SKU76	5328.38
SKU77	2483.76
SKU78	1292.46
SKU79	7888.72
SKU8	7517.36
SKU80	8651.67
SKU81	4384.41
SKU82	2943.38
SKU83	2411.75
SKU84	2048.29
SKU85	8684.61
SKU86	1229.59
SKU87	5133.85
SKU88	9444.74
SKU89	5924.68
SKU9	4971.15
SKU90	9592.63
SKU91	1935.21
SKU92	2100.13
SKU93	4531.4
SKU94	7888.36
SKU95	7386.36
SKU96	7698.42
SKU97	4370.92
SKU98	8525.95
SKU99	9185.19
Grand Total	577605
Product Price	Sum of Stock levels
SKU0	58
SKU1	53
SKU10	51
SKU11	46
SKU12	100
SKU13	80
SKU14	54
SKU15	9
SKU16	2
SKU17	45
SKU18	10
SKU19	48
SKU2	1
SKU20	27
SKU21	69
SKU22	71
SKU23	84
SKU24	4
SKU25	82
SKU26	59
SKU27	47
SKU28	48
SKU29	45
SKU3	23
SKU30	60
SKU31	6
SKU32	89
SKU33	4
SKU34	1
SKU35	42
SKU36	18
SKU37	25
SKU38	69
SKU39	78
SKU4	5
SKU40	90
SKU41	64
SKU42	22
SKU43	36
SKU44	13
SKU45	93
SKU46	92
SKU47	4
SKU48	30
SKU49	97
SKU5	90
SKU50	31
SKU51	100
SKU52	64
SKU53	96
SKU54	33
SKU55	97
SKU56	25
SKU57	5
SKU58	10
SKU59	100
SKU6	11
SKU60	41
SKU61	32
SKU62	86
SKU63	54
SKU64	73
SKU65	57
SKU66	13
SKU67	12
SKU68	0
SKU69	95
SKU7	93
SKU70	10
SKU71	76
SKU72	57
SKU73	17
SKU74	41
SKU75	16
SKU76	38
SKU77	96
SKU78	5
SKU79	31
SKU8	5
SKU80	39
SKU81	48
SKU82	42
SKU83	65
SKU84	73
SKU85	15
SKU86	32
SKU87	5
SKU88	60
SKU89	90
SKU9	14
SKU90	66
SKU91	98
SKU92	90
SKU93	63
SKU94	77
SKU95	15
SKU96	67
SKU97	46
SKU98	53
SKU99	55
Grand Total	4777
Product Price	Sum of Order quantities
SKU0	96
SKU1	37
SKU10	80
SKU11	60
SKU12	85
SKU13	48
SKU14	78
SKU15	69
SKU16	78
SKU17	85
SKU18	46
SKU19	94
SKU2	88
SKU20	68
SKU21	7
SKU22	63
SKU23	29
SKU24	2
SKU25	52
SKU26	48
SKU27	62
SKU28	24
SKU29	67
SKU3	59
SKU30	35
SKU31	44
SKU32	64
SKU33	95
SKU34	21
SKU35	85
SKU36	28
SKU37	21
SKU38	88
SKU39	34
SKU4	56
SKU40	39
SKU41	38
SKU42	57
SKU43	85
SKU44	72
SKU45	52
SKU46	6
SKU47	51
SKU48	9
SKU49	9
SKU5	66
SKU50	82
SKU51	52
SKU52	11
SKU53	54
SKU54	61
SKU55	11
SKU56	83
SKU57	51
SKU58	44
SKU59	26
SKU6	58
SKU60	72
SKU61	36
SKU62	40
SKU63	10
SKU64	75
SKU65	54
SKU66	19
SKU67	71
SKU68	58
SKU69	27
SKU7	11
SKU70	22
SKU71	26
SKU72	77
SKU73	66
SKU74	1
SKU75	56
SKU76	22
SKU77	57
SKU78	51
SKU79	20
SKU8	15
SKU80	41
SKU81	8
SKU82	72
SKU83	7
SKU84	80
SKU85	66
SKU86	22
SKU87	55
SKU88	85
SKU89	27
SKU9	83
SKU90	96
SKU91	85
SKU92	10
SKU93	66
SKU94	72
SKU95	26
SKU96	32
SKU97	4
SKU98	27
SKU99	59
Grand Total	4922
Product Price	Sum of Shipping costs
Carrier A	155.538
Carrier B	236.898
Carrier C	162.379
Grand Total	554.815
Product Price	Sum of Costs
Air	14604.5
Rail	15168.9
Road	16048.2
Sea	7102.93
Grand Total	52924.6
Product Price	Average of Defect rates
cosmetics	1.91929
haircare	2.48315
skincare	2.33468
Grand Total	2.27716
Product Price	Sum of Defect rates
Air	0.208251
Rail	0.285122
Road	0.333781
Sea	0.172846
Grand Total	1

## Sheet: Pivot Table for Dashboard
Total Revenue
577605
Total Product Sold
46099
Row Labels	Higest Selling Product
skincare	20731
haircare	13611
cosmetics	11757
Grand Total	46099
Row Labels	higest revenue generated by product
skincare	241628
haircare	174455
cosmetics	161521
Grand Total	577605
Row Labels	Average of Manufacturing costs
cosmetics	43.0527
haircare	48.458
skincare	48.9932
Grand Total	47.2667
Row Labels	Average of Lead times
cosmetics	15.3846
haircare	15.5294
skincare	16.7
Grand Total	15.96
Row Labels	Average of Shipping costs
cosmetics	6.06014
haircare	5.90776
skincare	4.90969
Grand Total	5.54815
Row Labels	Average of Defect rates
cosmetics	1.91929
haircare	2.48315
skincare	2.33468
Grand Total	2.27716
Row Labels	Total Production volumes
cosmetics	12461
haircare	19957
skincare	24366
Grand Total	56784
Row Labels	Revenue Contributed by Product
skincare	241628
haircare	174455
cosmetics	161521
Grand Total	577605
Row Labels	Sum of Revenue generated
Mumbai	137755
Kolkata	137078
Chennai	119143
Bangalore	102602
Delhi	81027.7
Grand Total	577605
Row Labels	Sum of Revenue generated
Carrier B	250095
Carrier C	184880
Carrier A	142630
Grand Total	577605
Row Labels	Sum of Revenue generated
Supplier 1	157529
Supplier 2	125467
Supplier 5	110343
Supplier 3	97796
Supplier 4	86469
Grand Total	577605
Row Labels	Sum of Lead time
Carrier A	513
Carrier B	698
Carrier C	497
Grand Total	1708
